# Supplementary material for: The Comprehensive Profiling of the Chemical Components in the Raw and Processed Roots of Scrophularia ningpoensis by Combining UPLC-Q-TOF-MS Coupled with MS/MS-Based Molecular Networking
Source: Molecules. 2024 Oct 14;29(20):4866. doi: 10.3390/molecules29204866 (PMC11510058; doi:10.3390/molecules29204866)
Supplement: Supplementary file 1 [file molecules-29-04866-s001.zip]

Archive with 1 entries (1 files):
- molecules-3152862-supplementary.pdf
